# Supplementary material for: Genome-wide identification of key enzyme-encoding genes and the catalytic roles of two 2-oxoglutarate-dependent dioxygenase involved in flavonoid biosynthesis in Cannabis sativa L
Source: Microb Cell Fact. 2022 Oct 15;21:215. doi: 10.1186/s12934-022-01933-y (PMC9571422; doi:10.1186/s12934-022-01933-y)
Supplement: Supplementary file 1 — Additional file 1: Table S1. Physical characteristics of the major enzyme-encoding genes of flavonoid metabolic pathway in C. sativa. [file 12934_2022_1933_MOESM1_ESM.xls]

## Sheet: Sheet1
Information and characteristics of the major enzyme-encoding genes of Flavonoid Metabolism Pathway in C. sativa.
	Accession NO.	Locus name	Amino acid length	PI	MW	Subcellular location
CsPAL1	rna-XM_030638093.1	gene-LOC115709862	728	6	78774.6	Cytoplasmic
CsPAL2	rna-XM_030638529.1	gene-LOC115710187	710	6.08	77050	Cytoplasmic
CSPAL3	rna-XM_030638528.1	gene-LOC115710186	711	6.16	77330.4	Cytoplasmic
CsPAL4	rna-XM_030637350.1	gene-LOC115709282	707	6.07	77066	Cytoplasmic
CsPAL5	rna-XM_030637471.1	gene-LOC115709383	709	6.15	77449.6	Cytoplasmic
CsPAL6	rna-XM_030639598.1	gene-LOC115711262	710	6.28	77188.2	Cytoplasmic
CsPAL7	rna-XM_030634382.1	gene-LOC115706668	723	6.07	79167.4	Cytoplasmic
CsC4H1	rna-XM_030648524.1	gene-LOC115719463	505	9.15	57746.3	Plasma membrane
CsC4H2	rna-XM_030637745.1	gene-LOC115709609	530	9.05	60491.3	Plasma membrane
Cs4CL1	rna-XM_030626724.1	gene-LOC115699364	550	5.79	60340.7	Peroxisomal
Cs4CL2	rna-XM_030654419.1	gene-LOC115725019	553	5.68	60583.2	Peroxisomal
Cs4CL3	rna-XM_030621866.1	gene-LOC115694777	551	5.92	60976.6	Peroxisomal
Cs4CL4	rna-XM_030646244.1	gene-LOC115717276	572	5.9	62477.2	Peroxisomal
Cs4CL5	rna-XM_030640845.1	gene-LOC115712547	549	5.84	60317.6	Peroxisomal
Cs4CL6	rna-XM_030626378.1	gene-LOC115699132	543	8.07	59481.9	Peroxisomal
CsCHS1	rna-XM_030636816.1	gene-LOC115708801	356	5.52	39285.4	Cytoplasmic
CsCHS2	rna-XM_030644341.1	gene-LOC115715682	357	5.67	39392.5	Cytoplasmic
CsCHS3	rna-XM_030631533.1	gene-LOC115704317	412	5.53	45283	Cytoplasmic
CsCHS4	rna-XM_030641739.1	gene-LOC115713254	393	6.68	43367.8	Cytoplasmic
CsCHS5	rna-XM_030626628.1	gene-LOC115699292	395	8.07	43696.4	Cytoplasmic
CsCHS6	rna-XM_030653598.1	gene-LOC115724130	393	7.93	42932.8	Cytoplasmic
CsCHS7	rna-XM_030653640.1	gene-LOC115724170	389	6.04	42720.4	Cytoplasmic
CsCHI1	rna-XM_030645165.1	gene-LOC115716382	266	5.78	28956	Chloroplast
CsCHI2	rna-XM_030634726.1	gene-LOC115706946	209	4.84	23571.9	Chloroplast
CsCHI3	rna-XM_030634509.1	gene-LOC115706775	287	9.08	30964.6	Chloroplast
CsCHI4	rna-XM_030633613.1	gene-LOC115706083	425	8.79	47184	Chloroplast
CsFNS1	rna-XM_030637124.1	gene-LOC115709089	512	6.98	57577.2	Plasma membrane
CsFNS2	rna-XM_030637075.1	gene-LOC115709046	512	6.79	57678.5	Plasma membrane
CsFNS3	rna-XM_030637112.1	gene-LOC115709079	512	6.79	57702.5	Plasma membrane
CsFNS4	rna-XM_030636743.1	gene-LOC115708739	512	5.63	58392.4	Plasma membrane
CsFNS5	rna-XM_030636898.1	gene-LOC115708884	519	8.88	59052.7	Plasma membrane
CsFNS6	rna-XM_030650599.1	gene-LOC115721328	544	7.59	61478.3	Plasma membrane
CsFNS7	rna-XM_030637116.1	gene-LOC115709083	526	8.21	59782.3	Plasma membrane
CsFNS8	rna-XM_030640663.1	gene-LOC115712392	344	5.51	39097.7	Plasma membrane
CsF3'H1	rna-XM_030637390.1	gene-LOC115709313	514	8.86	57196.5	Plasma membrane
CsF3'H2	rna-XM_030638082.1	gene-LOC115709845	514	8.52	57211.5	Plasma membrane
CsF3'H3	rna-XM_030638196.1	gene-LOC115709933	513	9.13	57146.5	Plasma membrane
CsOMT6	rna-XM_030652742.1	gene-LOC115723302	361	5.94	39757.4	Cytoplasmic
CsOMT12	rna-XM_030651036.1	gene-LOC115721930	355	6	39378.7	Cytoplasmic
CsOMT21	rna-XM_030645149.1	gene-LOC115716367	368	5.54	40271.5	Cytoplasmic
CsPT1	rna-XM_030641700.1	gene-LOC115713215	395	9.23	44475.8	Chloroplast
CsPT2	rna-XM_030654880.1	gene-LOC115725380	406	9.5	45427.3	Chloroplast
CsPT3	rna-XM_030641645.1	gene-LOC115713148	400	9.16	45221.9	Chloroplast
CsPT4	rna-XM_030641672.1	gene-LOC115713185	398	9.29	44973.6	Chloroplast
CsPT5	rna-XM_030626512.1	gene-LOC115699217	384	9.78	42610.1	Chloroplast
CsPT6	rna-XM_030623943.1	gene-LOC115697044	404	9.61	45183.3	Chloroplast
CsPT7	rna-XM_030641688.1	gene-LOC115713205	398	9.03	44917.4	Chloroplast
CsPT8	rna-XM_030635882.1	gene-LOC115707809	396	8.48	44463	Chloroplast
CsF3H1	rna-XM_030634157.1	gene-LOC115706496	371	6.52	41914	Cytoplasmic
CsF3H2	rna-XM_030634158.1	gene-LOC115706497	371	6.77	41983.1	Cytoplasmic
CsF3H3	rna-XM_030623798.1	gene-LOC115696902	385	5.97	43380.2	Cytoplasmic
CsFLS1	rna-XM_030646361.1	gene-LOC115717395	337	5.65	38440.2	Cytoplasmic
CsFLS2	rna-XM_030636874.1	gene-LOC115708857	332	5.83	38219	Cytoplasmic
CsFLS3	rna-XM_030645652.1	gene-LOC115716756	354	5.38	40006.7	Cytoplasmic
CsFLS4	rna-XM_030653689.1	gene-LOC115724205	362	5.65	40833.7	Cytoplasmic
CsFLS5	rna-XM_030653688.1	gene-LOC115724204	364	8.54	41121.4	Cytoplasmic
