# Supplementary material for: Genome-wide identification of key enzyme-encoding genes and the catalytic roles of two 2-oxoglutarate-dependent dioxygenase involved in flavonoid biosynthesis in Cannabis sativa L
Source: Microb Cell Fact. 2022 Oct 15;21:215. doi: 10.1186/s12934-022-01933-y (PMC9571422; doi:10.1186/s12934-022-01933-y)
Supplement: Supplementary file 2 — Additional file 2: Table S2. Quantitative primers of the selected enzyme-encoding genes of flavonoid metabolic pathway in C. sativa. [file 12934_2022_1933_MOESM2_ESM.xls]

## Sheet: Sheet1
Quantitative primers of the selected enzyme-encoding genes of flavonoid metabolic pathway in C. sativa.
Gene	Forward primer sequences (5'-3')	Reverse primer sequences (5'-3')
EF1α	ACCAAGATTGACAGGCGTTC	CCTTCTTCTCCACAGCCTTG
CsPAL7	CATGGACAACACTCGTTTGG	CTGGACATGGTTGGTCACTG
CsC4H1	TCGCAATAGTCATCGCAAAG	AGCTAGCTCCGGTGATGAAA
Cs4CL4	GCCTTTGCAAAACAACCATT	TGGCATCAGAATTGTCCAAA
CsCHS9	GCCAGGCCCTATTTGGTGAT	ATAGTTTGGGCCGCAGAGAC
CsCHI1	TGTTAAGCCTCCTGGATTGG	ACGTCTTCCCCTTCCACTTT
CsF3’H2	GGTGAAAAGGCCCATGTAGA	CAGGGAGTATCGCATTTGGT
CsOMT21	GCCAGTGCCTCAGTCTTACC	AGCCAACAGTCTCAGCATCC
CsPT3	GCTCCATAAAGGCACATGGT	AGGTTCCCCACCAACTCTTT
CsFLS2	CAACAAATGGGTTGCTGTTG	AAAGGTCCGATCATCGTTTG
