# Supplementary material for: Genome-wide identification of key enzyme-encoding genes and the catalytic roles of two 2-oxoglutarate-dependent dioxygenase involved in flavonoid biosynthesis in Cannabis sativa L
Source: Microb Cell Fact. 2022 Oct 15;21:215. doi: 10.1186/s12934-022-01933-y (PMC9571422; doi:10.1186/s12934-022-01933-y)
Supplement: Supplementary file 4 — Additional file 4:Table S3. Secondary structure predication of the CsFLS proteins in C. sativa. [file 12934_2022_1933_MOESM4_ESM.xls]

## Sheet: Sheet1
Secondary structure predication of the CsFLS proteins in C. sativa.
Protein	Alpha helix	Extended strand%	Beta turn%	Random coil%	Secondary structural elements distribution
CsFLS1	35.01	18.4	5.64	40.95
CsFLS2	34.94	17.47	6.02	41.57
CsFLS3	32.49	18.08	6.21	57.22
CsFLS4	34.81	16.3	4.42	44.48
CsFLS5	34.34	17.58	5.77	42.31
