# Supplementary material for: Genome-wide identification of key enzyme-encoding genes and the catalytic roles of two 2-oxoglutarate-dependent dioxygenase involved in flavonoid biosynthesis in Cannabis sativa L
Source: Microb Cell Fact. 2022 Oct 15;21:215. doi: 10.1186/s12934-022-01933-y (PMC9571422; doi:10.1186/s12934-022-01933-y)
Supplement: Supplementary file 5 — Additional file 5: Table S4. The list of flavonoid-related genes in the phylogenetic analysis from C. sativa and other plant species. [file 12934_2022_1933_MOESM5_ESM.xls]

## Sheet: Sheet1
The list of flavonoid-related genes in the phylogenetic analysis from C. sativa and other plant species.
cluster	abbreviation	species	Accession ID
Ⅰ	LuFLS	Linum usitatissimum	AFN53718.1
Ⅰ	GbFLS	Ginkgo biloba	ACY00393.1
Ⅰ	FhFLS2	Freesia hybrid	QNC43973.1
Ⅰ	TaFLS	Triticum aestivum	AHW49495.1
Ⅰ	OsFLS	Oryza sativa Japonica Group	BAD17324.1
Ⅰ	ZmFLS	Zea mays	NP_001140915.1
Ⅰ	SbFLS	Sorghum bicolor	EES07584.1
Ⅱ	CsFLS2-1	Citrus sinensis	XP_006485472.1
Ⅱ	CsFLS1-1	Citrus sinensis	XP_006466183.1
Ⅱ	AtFLS1	Arabidopsis thaliana	Q96330
Ⅱ	AtFLS2	Arabidopsis thaliana	B2GVM7
Ⅱ	AtFLS5	Arabidopsis thaliana	Q9FFQ4
Ⅱ	AtFLS3	Arabidopsis thaliana	Q9FFQ5
Ⅱ	AtFLS6	Arabidopsis thaliana	F4K7D5
Ⅱ	AtFLS4	Arabidopsis thaliana	F4KAS1
Ⅲ	VvFLS5	Vitis vinifera	BAE75807.1
Ⅲ	CmFLS	Chrysanthemum morifolium	AWA882279.1
Ⅲ	MtFLS2	Medicago truncatula	ASE97739.1
Ⅲ	GmFLS	Glycine max	NP_001237419.1
Ⅲ	NtFLS	Nicotiana tabacum	ABE28017.1
Ⅲ	StFLS	Solanum tuberosum	CAA63092.1
Ⅲ	PhFLS	Petunia x hybrida	CAA80264.1

## Sheet: Sheet2
List of all 2ODD genes predicted in this study
clade	abbreviation	species	Accession ID
DOXC47	At4g22870	Arabidopsis thaliana	At4g22870
DOXC47	At4g22880	Arabidopsis thaliana	At4g22880
DOXC47	At5g08640	Arabidopsis thaliana	At5g08640
DOXC47	At5g43935	Arabidopsis thaliana	At5g43935
DOXC47	At5g63580	Arabidopsis thaliana	At5g63580
DOXC47	At5g63590	Arabidopsis thaliana	At5g63590
DOXC47	At5g63595	Arabidopsis thaliana	At5g63595
DOXC47	At5g63600	Arabidopsis thaliana	At5g63600
DOXC47	Os01g27490	Oryza sativa	Os01g27490
DOXC47	Os06g42130	Oryza sativa	Os06g42130
DOXC47	Os02g52840	Oryza sativa	Os02g52840
DOXC47	MA_10435395g0010	Picea abies	MA_10435395g0010
DOXC47	MA_10435737g0020	Picea abies	MA_10435737g0020
DOXC47	MA_10435737g0030	Picea abies	MA_10435737g0030
DOXC47	MA_10435917g0010	Picea abies	MA_10435917g0010
DOXC47	MA_10435917g0020	Picea abies	MA_10435917g0020
DOXC47	MA_144764g0010	Picea abies	MA_144764g0010
DOXC47	MA_161398g0010	Picea abies	MA_161398g0010
DOXC47	MA_164099g0010	Picea abies	MA_164099g0010
DOXC47	MA_168233g0010	Picea abies	MA_168233g0010
DOXC47	MA_169203g0010	Picea abies	MA_169203g0010
DOXC47	MA_261448g0020	Picea abies	MA_261448g0020
DOXC47	MA_35632g0010	Picea abies	MA_35632g0010
DOXC47	MA_4447g0020	Picea abies	MA_4447g0020
DOXC47	MA_4711g0010	Picea abies	MA_4711g0010
DOXC47	MA_9999795g0010	Picea abies	MA_9999795g0010
DOXC47	MA_10392761g0010	Picea abies	MA_10392761g0010
DOXC47	MA_15630g0010	Picea abies	MA_15630g0010
DOXC47	MA_7299373g0010	Picea abies	MA_7299373g0010
DOXC47	MA_9566023g0010	Picea abies	MA_9566023g0010
DOXC47	AcANS	Allium cepa	EF192598.1
DOXC47	AtAtFLS1	Arabidopsis thaliana	At5g08640
DOXC47	AtAtFLS3	Arabidopsis thaliana	At5g63590
DOXC47	AtAtFLS5	Arabidopsis thaliana	At5g63600
DOXC47	AtLDOX	Arabidopsis thaliana	At4g22880
DOXC47	CitFLS	Citrus unshiu	AB011796
DOXC47	FaFLS	Fragaria x ananassa	DQ087252.1
DOXC47	FaANS	Fragaria x ananassa	AY695817.1
DOXC47	GbFLS	Ginkgo biloba	ACY00393.1
DOXC47	GbANS	Ginkgo biloba	ACC66092.1
DOXC47	InANS	Ipomoea nil	AB073925.1
DOXC47	OsANS	Oryza sativa	Y07955.1
DOXC47	PfANS	Perilla frutescens	AB003779
DOXC47	PcFLS	Petroselinum crispum	AY230249.1
DOXC47	PhFLS	Petunia hybrida	Z22543.1
DOXC47	PaANS	Phytolacca americana	AB198870.1
DOXC47	RhFLS	Rosa hybrida	AB038247.1
DOXC47	SoANS	Spinacia oleracea	AB198869.1
DOXC47	TfFLS	Torenia fournieri	AB078512.1
DOXC47	Zma2	Zea mays	X55314.1
DOXC28	At3g51240	Arabidopsis thaliana	At3g51240
DOXC28	Os04g56700	Oryza sativa	Os04g56700
DOXC28	MA_10432043g0010	Picea abies	MA_10432043g0010
DOXC28	MA_10435304g0010	Picea abies	MA_10435304g0010
DOXC28	MA_40216g0010	Picea abies	MA_40216g0010
DOXC28	MA_763985g0010	Picea abies	MA_763985g0010
DOXC28	AcFNS	Aethusa cynapium	DQ683350.1
DOXC28	AcF3H	Aethusa cynapium	DQ683351.1
DOXC28	AmF3H	Ammi majus	AY817678.1
DOXC28	AgF3H	Anethum graveolens	AY817679.1
DOXC28	AaFNS	Angelica archangelica	DQ683352
DOXC28	AgFNS	Apium graveolens	AY817676.1
DOXC28	CmFNS	Conium maculatum	AY817677.1
DOXC28	CcFNS	Cuminum cyminum	DQ683349.1
DOXC28	DcFNS	Daucus carota	AY817675.1
DOXC28	FaF3H	Fragaria x ananassa	AY691918.1
DOXC28	GbF3H	Ginkgo biloba	AY742228.1
DOXC28	GmF3H	Glycine max flavanone	AY595420.1
DOXC28	MtF3H	Medicago truncatula	FJ529406.1
DOXC28	PcFNS	Petroselinum crispum	AY230247
DOXC28	PcF3H	Petroselinum crispum	AY230248.1
DOXC28	PhF3H	Petunia hybrida	AF022142
DOXC28	PaF3H	Pimpinella anisum	AY817674.1
