# Supplementary material for: Genome-wide identification of key enzyme-encoding genes and the catalytic roles of two 2-oxoglutarate-dependent dioxygenase involved in flavonoid biosynthesis in Cannabis sativa L
Source: Microb Cell Fact. 2022 Oct 15;21:215. doi: 10.1186/s12934-022-01933-y (PMC9571422; doi:10.1186/s12934-022-01933-y)
Supplement: Supplementary file 8 — Additional file 8: Table S5. Cloning primers of CsFLS2 and CsFLS3 in C. sativa. [file 12934_2022_1933_MOESM8_ESM.xls]

## Sheet: Sheet1
Cloning primers of CsFLS2 and CsFLS3 in C. sativa.
Gene	Forward primer sequences (5'-3')	Reverse primer sequences (5'-3')
CsFLS2	ATGGAAGTAGTGAGAGTTCAAAC	TTGTGGAAGCTTGTTGAACT
CsFLS3	ATGGTGTCGGCAGCTCAAAG	TTTTGAACCATTAAGTTCTTGAGTC
